# Supplementary material for: Genome Environment Browser (GEB): a dynamic browser for visualising high-throughput experimental data in the context of genome features
Source: BMC Bioinformatics. 2008 Nov 27;9:501. doi: 10.1186/1471-2105-9-501 (PMC2614995; doi:10.1186/1471-2105-9-501)
Supplement: Additional file 3 — An archive of files for the GEB Java display, GEB set up and documentation. This includes all the files mentioned in the manuscript and GEB installation guide, e.g. the Java display file (GEB.jar), the sample configuration file (GEB.ini) and the Perl scripts/modules required to build the dedicated GEB database. Additional file 3 is a zipped archive file. We recommend using gunzip on the Mac (OSX) and Unix/Linux, and WinZip or WinRAR on Windows to open the file. [file 1471-2105-9-501-S3.gz › GEB/Perl/GetFeatures.pm]

package GetFeatures;

require Exporter;
our @ISA = qw(Exporter);
our @EXPORT = qw(getFeature);
use strict;

sub getFeature{

	my ($dbh, $registry, $species, $hash, $feature) = (${$_[0]}, ${$_[1]}, $_[2], $_[3], $_[4]);
	
	my ($sth, $ref, $slice_chrom, $slice);
	my ($feat, $features, $start, $end, $score, $display_label, $ref, $key, $range, $pc);
	my (%have_feature, %featurestotal, %featurespc); #1, %features2, %features2);
	
	my %hash = %{$hash};
	
	# The required adaptors
	my $feature_adaptor = $registry->get_adaptor($species, 'Core', 'SimpleFeature');
	my $slice_adaptor = $registry->get_adaptor($species, 'Core', 'Slice');

	open(OUTF, ">data/".$feature.".tmp") || die $!;
	open(OUTFT,">data/".$feature."_total.tmp") || die $!;
	
	print "Loading $feature\n";
	
	my %temphash;
	
	for(my $chromosome = 1; $chromosome <= $hash{chromosomes}; $chromosome++){
		
		print "Chromosome $chromosome\n";
		
		$sth = $dbh->prepare("delete from $feature where chromosome = $chromosome");
		$sth->execute;
		$sth->finish;
		$sth = $dbh->prepare("delete from ".$feature."_total where chromosome = $chromosome");
		$sth->execute;
		$sth->finish;
		
		$slice_chrom = $chromosome;
		$slice_chrom = "X" if($chromosome == $hash{x} || $chromosome == $hash{X});
		$slice_chrom = "Y" if($chromosome == $hash{y} || $chromosome == $hash{Y});
		
		# Get the chromosome slice
		$slice = $slice_adaptor->fetch_by_region("chromosome", $slice_chrom);

		if($feature =~ /cpg/i){
			$features = $slice->get_all_SimpleFeatures($feature);
			foreach $feat (@$features){
				$start = $feat->start;
				$end = $feat->end;
				$score = $feat->score;
				$display_label = $feat->display_label;
				print OUTF "$chromosome\t$start\t$end\t$display_label Score: $score\n";
				&addTotal($start, $end, $chromosome, \%featurestotal, \%featurespc);
				}
			}
		}
		
	close OUTF;
	$sth = $dbh->prepare("load data local infile \"data/$feature.tmp\" into table $feature");
	$sth->execute;
	$sth->finish;
	unlink "data/$feature.tmp";
	
	foreach $key(keys %featurestotal){
		($range) = $key =~ /\S+\t(\d+)\t\S+/;
		if($range == 1){
			$pc =  $featurespc{$key} / 1000000 * 100;
			}
		elsif($range == 500){
			$pc =  $featurespc{$key} / 500000 * 100;
			}
		elsif($range == 100){
			$pc =  $featurespc{$key} / 100000 * 100;
			}
		($pc) = $pc =~ /(\-*\d+\.*\d{0,2})/ if($pc =~ /\d+\.\d\d+/);
		print OUTFT "$key\t".$featurestotal{$key}."\t$pc\n";
		}

	close OUTFT;
	$sth = $dbh->prepare("load data local infile \"data/".$feature."_total.tmp\" into table ".$feature."_total");
	$sth->execute;
	$sth->finish;
	unlink "data/".$feature."_total.tmp";	
	
	}
	
sub addTotal{
	my($startpos, $endpos, $chrom, $hashtotal, $hashpc) =  ($_[0], $_[1], $_[2], $_[3], $_[4]);
	
	my $thisstartpos  = $startpos;
	my $thisendpos = $endpos;
	
	my $pos1 = $startpos / 1000000 + 1;
	$pos1 =~ s/\.\d+//;
	$hashtotal->{"$chrom\t1\t$pos1"}++;
	if($startpos < ($pos1 - 1) * 1000000){
		$thisstartpos = ($pos1 - 1) * 1000000;
		}
	if($endpos > $pos1 * 1000000){
		$thisendpos = $pos1 * 1000000; 
		}
	$hashpc->{"$chrom\t1\t$pos1"} += ($thisendpos - $thisstartpos + 1);
	
	$thisstartpos  = $startpos;
	$thisendpos = $endpos;
	my $pos2 = $startpos / 500000 + 1;
	$pos2 =~ s/\.\d+//;
	$hashtotal->{"$chrom\t500\t$pos2"}++;
	if($startpos < ($pos2 - 1) * 500000){
		$thisstartpos = ($pos2 - 1) * 500000;
		}
	if($endpos > $pos2 * 500000){
		$thisendpos = $pos2 * 500000; 
		}
	$hashpc->{"$chrom\t500\t$pos2"} += ($thisendpos - $thisstartpos + 1);
	
	$thisstartpos  = $startpos;
	$thisendpos = $endpos;
	my $pos3 = $startpos / 100000 + 1;
	$pos3 =~ s/\.\d+//;
	$hashtotal->{"$chrom\t100\t$pos3"}++;
	if($startpos < ($pos3 - 1) * 100000){
		$thisstartpos = $pos3 * 100000;
		}
	if($endpos > $pos3 * 100000){
		$thisendpos = $pos3 * 100000; 
		}
	$hashpc->{"$chrom\t100\t$pos3"} += ($thisendpos - $thisstartpos + 1);
	}
	
1;
