# Supplementary material for: Genome Environment Browser (GEB): a dynamic browser for visualising high-throughput experimental data in the context of genome features
Source: BMC Bioinformatics. 2008 Nov 27;9:501. doi: 10.1186/1471-2105-9-501 (PMC2614995; doi:10.1186/1471-2105-9-501)
Supplement: Additional file 3 — An archive of files for the GEB Java display, GEB set up and documentation. This includes all the files mentioned in the manuscript and GEB installation guide, e.g. the Java display file (GEB.jar), the sample configuration file (GEB.ini) and the Perl scripts/modules required to build the dedicated GEB database. Additional file 3 is a zipped archive file. We recommend using gunzip on the Mac (OSX) and Unix/Linux, and WinZip or WinRAR on Windows to open the file. [file 1471-2105-9-501-S3.gz › GEB/Perl/CreateDB.pm]

package CreateDB;

require Exporter;
our @ISA = qw(Exporter);
our @EXPORT = qw(createDB);
use strict;

sub createDB{
	my ($dbh, $species, $features, $repeats, $array) = (${$_[0]}, $_[1], $_[2], $_[3], $_[4]);
	my($sth, $sth2, $ref);
	
	my %features = %{$features};
	my @repeats = @{$repeats};
	my %microarray = %{$array};
	
	# Check if database exists, if it does drop it
	$sth2 = $dbh->prepare("show databases");
	$sth2->execute;
	while($ref = $sth2->fetchrow_arrayref){
		#print "$$ref[0]\n";
		if($$ref[0] =~ /\bgeb$species\b/){
			#print "You are about to drop the GEB$species database. Are you sure? [Y/N]: ";
			#my $answer = <STDIN>;
			#if($answer =~ /Y/i){
				$sth2 = $dbh->prepare("drop database geb$species");
				if(!($sth2->execute)){
					print "Dropping of database geb$species failed\nDoes user have correct permissions?\n";
					exit(0);
					}
				print "Database geb$species was dropped and a new one will be created\n";
				#print $$."\n";
				
			#	}
			#else{
			#	print "Database GEB$species was not dropped\n";
			#	exit(0);
			#	}
			last;
			}
		}
		
	# Create new database
	
	$sth = $dbh->prepare("create database geb$species");
	if(!($sth->execute)){
		print "Creation of database geb$species failed\nDoes user have correct permissions?\n";
		exit(0);
		}
		
	# Create the tables
	$sth = $dbh->prepare("use geb$species");
	$sth->execute;
	$sth->finish;
		
	$sth = $dbh->prepare ( q{CREATE TABLE version (
		version varchar(20) NOT NULL, PRIMARY KEY  
		(version)) TYPE=MyISAM;
		});
	$sth->execute;
	$sth->finish;
	
	$sth = $dbh->prepare ( q{CREATE TABLE chromosome (
  		chromosome int(11) NOT NULL default '0',
 	 	length int(11) default NULL,
 	 	PRIMARY KEY  (chromosome)
		) TYPE=MyISAM;
		});
	$sth->execute;	
	$sth->finish;
	
	#if($features{genes} =~ /yes/i){
		$sth = $dbh->prepare ( q{CREATE TABLE genes (
  			chromosome int(11) default NULL,
  			ensgene_id varchar(50) NOT NULL default '',
  			transcript int(11) NOT NULL,
  			chromosome_start int(11) NOT NULL default '0',
  			chromosome_end int(11) NOT NULL default '0',
  			PRIMARY KEY  (ensgene_id,transcript,chromosome_start),
  			KEY chromosome (chromosome,chromosome_start)
			) TYPE=MyISAM;
			});
		$sth->execute;	
		$sth->finish;
		
		$sth = $dbh->prepare ( q{CREATE TABLE genes_total (
  			chromosome int(11) NOT NULL default '0',
  			type int(11) NOT NULL default '0',
 			start int(11) NOT NULL default '0',
 			total int(11) default NULL,
			pc float default NULL,
  			PRIMARY KEY  (chromosome,type,start)
			) TYPE=MyISAM;
			});
		$sth->execute;	
		$sth->finish;
		
		$sth = $dbh->prepare ( q{CREATE TABLE genes_all_total (
  			chromosome int(11) NOT NULL default '0',
  			type int(11) NOT NULL default '0',
 			start int(11) NOT NULL default '0',
 			total int(11) default NULL,
			pc float default NULL,
  			PRIMARY KEY  (chromosome,type,start)
			) TYPE=MyISAM;
			});
		$sth->execute;	
		$sth->finish;
		
		$sth = $dbh->prepare ( q{CREATE TABLE genes_descrip (
  			ensgene_id varchar(50) NOT NULL default '',
  			ensgene_description longtext,
  			chromosome int,
  			transcripts int,
  			gene_name varchar(25),
  			PRIMARY KEY  (ensgene_id)
			) TYPE=MyISAM;
			});
		$sth->execute;
		$sth->finish;
		#}	

	#if($features{non_coding_genes} =~ /yes/i){
		$sth = $dbh->prepare ( q{CREATE TABLE non_coding_genes (
  			chromosome int(11) default NULL,
  			ensgene_id varchar(50) NOT NULL default '',
  			transcript int(11) not NULL,
  			chromosome_start int(11) NOT NULL default '0',
  			chromosome_end int(11) NOT NULL default '0',
  			PRIMARY KEY  (ensgene_id,transcript,chromosome_start),
  			KEY chromosome (chromosome,chromosome_start)
			) TYPE=MyISAM;
			});
		$sth->execute;	
		$sth->finish;
		
		$sth = $dbh->prepare ( q{CREATE TABLE non_coding_genes_total (
  			chromosome int(11) NOT NULL default '0',
  			type int(11) NOT NULL default '0',
  			start int(11) NOT NULL default '0',
  			total int(11) default NULL,
			pc float default NULL,
  			PRIMARY KEY  (chromosome,type,start)
			) TYPE=MyISAM;
			});
		$sth->execute;
		$sth->finish;
		#}
		
	foreach(keys %features){
		next if(/\bgenes\b/i || /\bnon_coding_genes\b/i);
	
		$sth = $dbh->prepare ("CREATE TABLE $_ (
  			chromosome int(11) NOT NULL default '0',
  			chromosome_start int(11) NOT NULL default '0',
  			chromosome_end int(11) NOT NULL default '0',
  			description varchar(250) default NULL,
 			PRIMARY KEY  (chromosome,chromosome_start),
  			KEY chromosome (chromosome,chromosome_start, chromosome_end)
			) TYPE=MyISAM;"
			);
		$sth->execute;	
		$sth->finish;

		$sth = $dbh->prepare ("CREATE TABLE ".$_."_total (
  			chromosome int(11) NOT NULL default '0',
  			type int(11) NOT NULL default '0',
  			start int(11) NOT NULL default '0',
  			total int(11) default NULL,
			pc float default NULL,
  			PRIMARY KEY  (chromosome,type,start)
			) TYPE=MyISAM;"
			);
		$sth->execute;	
		$sth->finish;
		}

	foreach(@repeats){
		$sth = $dbh->prepare ("CREATE TABLE ".$_." (
  			chromosome int(11) NOT NULL default '0',
  			chromosome_start int(11) NOT NULL default '0',
  			chromosome_end int(11) default NULL,
  			score int(11) default NULL,
  			strand char(1) default NULL,
  			class varchar(20) default NULL,
  			name varchar(20) default NULL,
  			repeat_start int(11) default NULL,
  			repeat_end int(11) default NULL,
  			PRIMARY KEY  (chromosome,chromosome_start, chromosome_end)
			) TYPE=MyISAM;"
			);
		$sth->execute;	
		$sth->finish;

		$sth = $dbh->prepare ("CREATE TABLE ".$_."_total (
  			chromosome int(11) NOT NULL default '0',
  			type int(11) NOT NULL default '0',
  			start int(11) NOT NULL default '0',
  			total int(11) default NULL,
			pc float default NULL,
  			PRIMARY KEY  (chromosome,type,start)
			) TYPE=MyISAM;"
			);
		$sth->execute;
		$sth->finish;
		}	
		
	
		if($microarray{expression} =~ /yes/i){
			$sth = $dbh->prepare ("CREATE TABLE expression (
  				chromosome int(11) NOT NULL default '0',
  				ensgene_id varchar(25) NOT NULL default '0',
  				experiment varchar(50) NOT NULL default '0',
  				exp float default NULL,
				PRIMARY KEY  (chromosome,ensgene_id,experiment)
  				) TYPE=MyISAM;"
				);
			$sth->execute;
			$sth->finish;	

			#$sth = $dbh->prepare ("CREATE TABLE Expression_total (
  			#	chromosome int(11) NOT NULL default '0',
			#	experiment varchar(25) NOT NULL default '0',
  			#	type int(11) NOT NULL default '0',
  			#	start int(11) NOT NULL default '0',
			#	total_pos int(11) default NULL,
  			#	total_neg int(11) default NULL,
			#	total_pos_pc int(11) default NULL,
  			#	total_neg_pc int(11) default NULL,
  			#	PRIMARY KEY  (chromosome,experiment,type,start)
			#	) TYPE=MyISAM;"
			#	);
			#$sth->execute;	
			}
		if($microarray{chip_chip} =~ /yes/i){
			$sth = $dbh->prepare ("CREATE TABLE chip_chip (
  				chromosome int(11) default NULL,
				probeset varchar(50) NOT NULL default '0',
  				experiment varchar(50) NOT NULL default '0',
				probe varchar(50) NOT NULL default '0',
  				chromosome_start int(11) default NULL,
  				chromosome_end int(11) default NULL,
				exp float default NULL,
				PRIMARY KEY  (probeset, experiment, probe),
				KEY `chipindex` (`chromosome`,`probeset`,`experiment`),
				KEY `displayindex` (`chromosome`,`probeset`,`experiment`,`chromosome_start`)
  				) TYPE=MyISAM;"
				);
			$sth->execute;
			$sth->finish;	

			$sth = $dbh->prepare ("CREATE TABLE chip_chip_probes_total (
  				chromosome int(11) NOT NULL default '0',
				probeset varchar(50) NOT NULL default '0',
  				type int(11) NOT NULL default '0',
  				start int(11) NOT NULL default '0',
				total int(11) default NULL,
  				PRIMARY KEY  (chromosome,probeset,type,start)
				) TYPE=MyISAM;"
				);
			$sth->execute;	
			$sth->finish;	
			
			$sth = $dbh->prepare ("CREATE TABLE chip_chip_exp_total (
  				chromosome int(11) NOT NULL default '0',
				probeset varchar(50) NOT NULL default '0',
				experiment varchar(50) NOT NULL default '0',
  				type int(11) NOT NULL default '0',
  				start int(11) NOT NULL default '0',
				total_pos int(11) default NULL,
  				total_neg int(11) default NULL,
  				PRIMARY KEY  (chromosome,probeset,experiment,type,start)
				) TYPE=MyISAM;"
				);
			$sth->execute;	
			$sth->finish;	
			
			#total_pos_pc int(11) default NULL,
  			#total_neg_pc int(11) default NULL,

			#$sth = $dbh->prepare ("CREATE TABLE ChIP_Chip_Probes (
  			#	probeset varchar(25) NOT NULL default '0',
  			#	probe varchar(25) NOT NULL default '0',
			#	chromosome int(11) default NULL,
  			#	chromosome_start int(11) default NULL,
  			#	chromosome_end int(11) default NULL,
			#	PRIMARY KEY  (probeset, probe)
			#	) TYPE=MyISAM;"
			#	);
			#$sth->execute;
			#$sth->finish;	

			#$sth = $dbh->prepare ("CREATE TABLE ChIP_Chip_Exp (
  			#	chromosome int(11) default NULL,
			#	probeset varchar(25) NOT NULL default '0',
  			#	experiment varchar(25) NOT NULL default '0',
			#	probe varchar(25) NOT NULL default '0',
  			#	exp float default NULL,
  			#	PRIMARY KEY  (probeset, experiment, probe),
			#	KEY `chipindex` (`chromosome`,`probeset`,`experiment`)
  			#	) TYPE=MyISAM;"
			#	);
			#$sth->execute;
			#$sth->finish;	
			
			}
	}	
1;
