# Supplementary material for: Genome Environment Browser (GEB): a dynamic browser for visualising high-throughput experimental data in the context of genome features
Source: BMC Bioinformatics. 2008 Nov 27;9:501. doi: 10.1186/1471-2105-9-501 (PMC2614995; doi:10.1186/1471-2105-9-501)
Supplement: Additional file 3 — An archive of files for the GEB Java display, GEB set up and documentation. This includes all the files mentioned in the manuscript and GEB installation guide, e.g. the Java display file (GEB.jar), the sample configuration file (GEB.ini) and the Perl scripts/modules required to build the dedicated GEB database. Additional file 3 is a zipped archive file. We recommend using gunzip on the Mac (OSX) and Unix/Linux, and WinZip or WinRAR on Windows to open the file. [file 1471-2105-9-501-S3.gz › GEB/Perl/loadFeature.pl]

#!/usr/local/bin/perl

use Config::IniFiles;
use DBI;

use strict;

my ($flag, $cfgfile, $species, $version, $file, $feature, $chromosomes, $chrom, $dbh); # , $hist

while ( ($flag = shift @ARGV) && $flag =~ m/^\-?(\S+)/o) {
	if($1 eq 'c'){
   		$cfgfile = shift @ARGV;
        }
	elsif($1 eq 's'){
   		$species = shift @ARGV;
        }	
	elsif($1 eq 'i'){
   		$file = shift @ARGV;
        }
	elsif($1 eq 'f'){
   		$feature = shift @ARGV;
        }
	#elsif($1 eq 'h'){
   	#	$hist = shift @ARGV;
    #    }
	}

if($cfgfile !~ /\S+/ && -e "geb_initialise.ini"){
	$cfgfile = "geb_initialise.ini";
	}
elsif($cfgfile !~ /\S+/){
	print "An ini file is expected. Default is geb_initialise.ini\n";
	exit(0);
	}
	
if(!(-e $cfgfile)){
	print "The ini file $cfgfile does not exist\n";
	exit(0);
	}
	
my $cfg = new Config::IniFiles(-file=>$cfgfile);

if($species !~ /\S+/){
	print "Species required\n";
	exit(0);
	}
	
if(!$cfg->SectionExists($species)){
	print "Species section required in $cfgfile for $species\n";
	exit(0);
	}

if($cfg->val($species, "version") > 0){
	$version = $cfg->val($species, "version");
	}
else{
	print "Ensembl version value required in ini file for $species\n";
	exit(0);
	}
	
if($cfg->val($species, "chromosomes") > 0){
	$chromosomes = $cfg->val($species, "chromosomes");
	}
else{
	print "Chromosomes value required in ini file for $species\n";
	exit(0);
	}
			
if(!$cfg->SectionExists("database")){
	print "Database section required in \"ini\" file\n";
	exit(0);
	}

my $host = $cfg->val("database", "host")?$cfg->val("database", "host"):"localhost";
my $port = $cfg->val("database", "port")?$cfg->val("database", "port"):3306;
my $username = $cfg->val("database", "username");
my $password = $cfg->val("database", "password")?$cfg->val("database", "password"):"";

die "Connection failed $!\n" if(!($dbh = DBI->connect("DBI:mysql:geb$species"."_".$version.":$host:$port", "$username", "$password")));	

#if($hist =~ /^T/i){
#	&createHist();
#	}
#else{
	&createFeature();
	&createHist();
#	}
	
sub createFeature{

	my ($sth, $ref, $exists);
	$exists = 0;
	my $sthtest = $dbh->prepare("show table status like '$feature'"); #("delete from $feature");
	$sthtest->execute;
	while($ref = $sthtest->fetchrow_arrayref){
		if($$ref[0] eq $feature){ # Table exists
			$exists = 1;
			$sth = $dbh->prepare("delete from $feature");
			$sth->execute;	
			$sth->finish;
			last;
			}
		}
	if($exists == 0){ # Create table
		$sth = $dbh->prepare ("CREATE TABLE $feature (
			chromosome int(11) NOT NULL default '0',
  			chromosome_start int(11) NOT NULL default '0',
  			chromosome_end int(11) default NULL,
  			description varchar(250) default NULL,
 			PRIMARY KEY  (chromosome,chromosome_start),
  			KEY chromosome (chromosome,chromosome_start)
			) TYPE=MyISAM;"
		);
		$sth->execute;	
		$sth->finish;
		}
		
	$sth = $dbh->prepare("load data local infile \"$file\" replace into table $feature");
	print "File DB load for $feature failed $!\n" if(!($sth->execute));
	$sth->finish;
	}

sub createHist{

	# Now create the total table

	my ($sth, $ref, $exists);
	$exists = 0;
	my $sthtest = $dbh->prepare("show table status like '".$feature."_total'");
	$sthtest->execute;
	while($ref = $sthtest->fetchrow_arrayref){
		if($$ref[0] eq $feature."_total"){ # Table exists
			$exists = 1;
			$sth = $dbh->prepare("delete from ".$feature."_total");
			$sth->execute;	
			$sth->finish;
			last;
			}
		}
	if($exists == 0){ # Create table
		$sth = $dbh->prepare ("CREATE TABLE ".$feature."_total (
			chromosome int(11) NOT NULL default '0',
			type int(11) NOT NULL default '0',
			start int(11) NOT NULL default '0',
			total int(11) default NULL,
			pc float default NULL,
			PRIMARY KEY  (chromosome,type,start)
			) TYPE=MyISAM;"
		);
		$sth->execute;	
		$sth->finish;
		}
	
	my (%featurestotal, %featurespc);
	my($startpos, $endpos, $thisstartpos, $thisendpos, $pos1, $pos2, $pos3, $temp);
	for($chrom = 1; $chrom <= $chromosomes; $chrom++){
		$sth = $dbh->prepare("select chromosome_start, chromosome_end from $feature where chromosome = $chrom");
		$sth->execute;
		while($ref = $sth->fetchrow_arrayref){
			$startpos = $$ref[0];
			$endpos = $$ref[1];
			$thisstartpos = $startpos;
			$thisendpos = $endpos;
			if($startpos > $endpos){
				$temp = $thisstartpos;
				$thisstartpos = $thisendpos;
				$thisendpos = $temp;
				}
			$pos1 = $startpos / 1000000 + 1;
			$pos1 =~ s/\.\d+//;
			$featurestotal{"$chrom\t1\t$pos1"}++;
			if($startpos < ($pos1 - 1) * 1000000){
				$thisstartpos = ($pos1 - 1) * 1000000;
				}
			if($endpos > $pos1 * 1000000){
				$thisendpos = $pos1 * 1000000; 
				}
			$featurespc{"$chrom\t1\t$pos1"} += ($thisendpos - $thisstartpos + 1);
			
			$pos2 = $startpos / 500000 + 1;
			$pos2 =~ s/\.\d+//;
			$featurestotal{"$chrom\t500\t$pos2"}++;
			if($startpos < ($pos2 - 1) * 500000){
				$thisstartpos = ($pos2 - 1) * 500000;
				}
			if($endpos > $pos2 * 500000){
				$thisendpos = $pos2 * 500000; 
				}
			$featurespc{"$chrom\t500\t$pos2"} += ($thisendpos - $thisstartpos + 1);
			
			my $pos3 = $startpos / 100000 + 1;
			$pos3 =~ s/\.\d+//;
			$featurestotal{"$chrom\t100\t$pos3"}++;
			if($startpos < ($pos3 - 1) * 100000){
				$thisstartpos = $pos3 * 100000;
				}
			if($endpos > $pos3 * 100000){
				$thisendpos = $pos3 * 100000; 
				}
			$featurespc{"$chrom\t100\t$pos3"} += ($thisendpos - $thisstartpos + 1);
			}
		$sth->finish;
		}
	
	open(OUT, ">data/".$feature."_total.tmp") || die;
	my($range, $pc);
	foreach my $key(keys %featurestotal){
		($range) = $key =~ /\S+\t(\d+)\t\S+/;
		if($range == 1){
			$pc =  $featurespc{$key} / 1000000 * 100;
			}
		elsif($range == 500){
			$pc =  $featurespc{$key} / 500000 * 100;
			}
		elsif($range == 100){
			$pc =  $featurespc{$key} / 100000 * 100;
			}
		($pc) = $pc =~ /(\-*\d+\.*\d{0,2})/ if($pc =~ /\d+\.\d\d+/);
		print OUT "$key\t".$featurestotal{$key}."\t$pc\n";
		}

	close OUT;

	$sth = $dbh->prepare("load data local infile \"data/".$feature."_total.tmp\" replace into table ".$feature."_total");
	$sth->execute;
	$sth->finish;
	unlink "data/".$feature."_total.tmp";	
	}
