# Supplementary material for: Genome Environment Browser (GEB): a dynamic browser for visualising high-throughput experimental data in the context of genome features
Source: BMC Bioinformatics. 2008 Nov 27;9:501. doi: 10.1186/1471-2105-9-501 (PMC2614995; doi:10.1186/1471-2105-9-501)
Supplement: Additional file 3 — An archive of files for the GEB Java display, GEB set up and documentation. This includes all the files mentioned in the manuscript and GEB installation guide, e.g. the Java display file (GEB.jar), the sample configuration file (GEB.ini) and the Perl scripts/modules required to build the dedicated GEB database. Additional file 3 is a zipped archive file. We recommend using gunzip on the Mac (OSX) and Unix/Linux, and WinZip or WinRAR on Windows to open the file. [file 1471-2105-9-501-S3.gz › GEB/Perl/loadArrayData.pl]

#!/usr/local/bin/perl

# This script can be used to load the expression microarray data into
# the Expression table and the ChIP-Chip data into the ChIP_Chip table.
# For all other features the loadFeature.pl script should be used

use Config::IniFiles;
use DBI;

use strict;

my ($flag, $cfgfile, $species, $version, $file, $dbh);

while ( ($flag = shift @ARGV) && $flag =~ m/^\-?(\S+)/o) {
	if($1 eq 'c'){
   		$cfgfile = shift @ARGV;
        }
	elsif($1 eq 's'){
   		$species = shift @ARGV;
        }	
	elsif($1 eq 'i'){
   		$file = shift @ARGV;
        }
	elsif($1 eq 't'){
   		$table = shift @ARGV;
        }
	}

if($cfgfile !~ /\S+/ && -e "geb_initialise.ini"){
	$cfgfile = "geb_initialise.ini";
	}
elsif($cfgfile !~ /\S+/){
	print "An ini file is expected. Default is geb_initialise.ini\n";
	exit(0);
	}
	
if(!(-e $cfgfile)){
	print "The ini file $cfgfile does not exist\n";
	exit(0);
	}
	
my $cfg = new Config::IniFiles(-file=>$cfgfile);

if($species !~ /\S+/){
	print "Species required\n";
	exit(0);
	}
	
if(!$cfg->SectionExists($species)){
	print "Species section required in $cfgfile for $species\n";
	exit(0);
	}

if($cfg->val($species, "version") > 0){
	$version = $cfg->val($species, "version");
	}
else{
	print "Ensembl version value required in ini file for $species\n";
	exit(0);
	}
	
if(!$cfg->SectionExists("database")){
	print "Database section required in \"ini\" file\n";
	exit(0);
	}

my $host = $cfg->val("database", "host")?$cfg->val("database", "host"):"localhost";
my $port = $cfg->val("database", "port")?$cfg->val("database", "port"):3306;
my $username = $cfg->val("database", "username");
my $password = $cfg->val("database", "password")?$cfg->val("database", "password"):"";

die "Connection failed $!\n" if(!($dbh = DBI->connect("DBI:mysql:geb$species"."_".$version.":$host:$port", "$username", "$password")));	

$sth = $dbh->prepare("load data local infile \"$file\" replace into table $table");
print "Data loading failed $!\n" if(!($sth->execute));
