# Supplementary material for: Genome Environment Browser (GEB): a dynamic browser for visualising high-throughput experimental data in the context of genome features
Source: BMC Bioinformatics. 2008 Nov 27;9:501. doi: 10.1186/1471-2105-9-501 (PMC2614995; doi:10.1186/1471-2105-9-501)
Supplement: Additional file 3 — An archive of files for the GEB Java display, GEB set up and documentation. This includes all the files mentioned in the manuscript and GEB installation guide, e.g. the Java display file (GEB.jar), the sample configuration file (GEB.ini) and the Perl scripts/modules required to build the dedicated GEB database. Additional file 3 is a zipped archive file. We recommend using gunzip on the Mac (OSX) and Unix/Linux, and WinZip or WinRAR on Windows to open the file. [file 1471-2105-9-501-S3.gz › GEB/Perl/GetChromData.pm]

package GetChromData;

require Exporter;
our @ISA = qw(Exporter);
our @EXPORT = qw(getData);
use strict;

sub getData{

	my ($dbh, $registry, $species, $hash, $features) = (${$_[0]}, ${$_[1]}, $_[2], $_[3], $_[4]);
	
	my ($sth, $sth2, $ref, $slice_chrom, $slice, $db_length, $chrom_length);
	my ($gene, $genes, $descrip, $transcript, $transcripts, $transcript_num, $exon);
	my ($start, $end, $strand, $ref, $temp, $key, $pos1, $pos2, $pos3, $count);
	my (%have_gene, %genes, %genesnc, %allgenes, %genespc, %genesncpc, %allgenespc); #1, %genes2, %genes2, %genesnc1, %genesnc2, %genesnc2);
	
	my %hash = %{$hash};
	my %features = %{$features};
	
	# Add version
	$sth = $dbh->prepare("delete from version");
	$sth->execute;
	$sth->finish;
	$sth = $dbh->prepare("replace into version values('$hash{version}')");
	$sth->execute;
	$sth->finish;

	# The required adaptors
	my $gene_adaptor = $registry->get_adaptor($species, 'Core', 'Gene');
	my $feature_adaptor = $registry->get_adaptor($species, 'Core', 'Feature');
	my $slice_adaptor = $registry->get_adaptor($species, 'Core', 'Slice');

	# Open files for the genes and other features
	
	#print "IN\n";
	#foreach $key (keys %hash){
	#	print "$key $hash{$key}\n";
	#	} 
	if($features{genes} =~ /yes/i){
		open(OUTG,">data/genes.tmp") || die $!;
		open(OUTGD,">data/genes_descrip.tmp") || die $!;
		open(OUTGT,">data/genes_total.tmp") || die $!;
		open(OUTGTALL,">data/allgenes_total.tmp") || die $!;
		}
	if($features{non_coding_genes} =~ /yes/i){
		open(OUTGNC, ">data/genes_nc.tmp") || die $!;
		open(OUTGNCT,">data/genes_nc_total.tmp") || die $!;
		}

	# For each chromosome get the genes

	if($features{genes} =~ /yes/i){
		print "Loading Genes\n";
		}
		
	for(my $chromosome = 1; $chromosome <= $hash{chromosomes}; $chromosome++){
		
		print "Chromosome $chromosome\n";
		$slice_chrom = $chromosome;
		$slice_chrom = "X" if($chromosome == $hash{x} || $chromosome == $hash{X});
		$slice_chrom = "Y" if($chromosome == $hash{y} || $chromosome == $hash{Y});
		
		# Get the chromosome slice
		$slice = $slice_adaptor->fetch_by_region("chromosome", $slice_chrom);

		$db_length = $slice->length / 1000000 +1;
		$db_length =~ s/\.\d+//;
		$chrom_length = $db_length * 1000000;
		
		# Add to database
		$sth = $dbh->prepare("replace into chromosome values($chromosome, $db_length)");
		$sth->execute;
		$sth->finish;
		
		# Now get all the genes 
		if($features{Genes} =~ /yes/i){
			# Delete any existing data
			$sth = $dbh->prepare("delete from genes where chromosome = $chromosome");
			$sth->execute;
			$sth->finish;
			$sth = $dbh->prepare("delete from non_coding_genes where chromosome = $chromosome");
			$sth->execute;
			$sth->finish;
			$sth = $dbh->prepare("delete from genes_descrip where chromosome = $chromosome");
			$sth->execute;
			$sth->finish;
			$sth = $dbh->prepare("delete from genes_total where chromosome = $chromosome");
			$sth->execute;
			$sth->finish;
			$sth = $dbh->prepare("delete from genes_all_total where chromosome = $chromosome");
			$sth->execute;
			$sth->finish;
			$sth = $dbh->prepare("delete from non_coding_genes_total where chromosome = $chromosome");
			$sth->execute;
			$sth->finish;
			
			$genes = $slice->get_all_Genes;
			foreach $gene (@$genes){
				$descrip = $gene->is_known?$gene->description:"Unknown";
				$descrip = "No description" if(!$descrip);
				$transcripts = $gene->get_all_Transcripts();
				$transcript_num = 0;
				$count = 0;
				foreach $transcript(@$transcripts){
					$transcript_num++;
					foreach $exon (@{$transcript->get_all_Exons}){
						$start = $exon->start;
						my $thisstart = $start;
						$end = $exon->end;
						my $thisend = $end;
						$strand = $exon->strand;
						if($strand == -1){
							$temp = $start;
							$start = $end;
							$end = $temp;
							}
						
						$pos1 = $start / 1000000 + 1;
						$pos1 =~ s/\.\d+//;
						$pos2 = $start / 500000 + 1;
						$pos2 =~ s/\.\d+//;
						$pos3 = $start / 100000 + 1;
						$pos3 =~ s/\.\d+//;
						
						if($gene->biotype() =~ /(protein_coding|transposon|IG-segment|IG-pseudogene-segment|IG_segment|IG_pseudogene_segment|unclassified)/){
							print OUTG "$chromosome\t".$gene->stable_id."\t$transcript_num\t$start\t$end\n";
							if($transcript_num == 1){
								&addTotalPC($thisstart, $thisend, $chromosome, \%genespc); 
								&addTotalPC($thisstart, $thisend, $chromosome, \%allgenespc); 
								}
							if($count == 0){ # Only want to count each gene once
								$genes{"$chromosome\t1\t$pos1"}++;
								$genes{"$chromosome\t500\t$pos2"}++;
								$genes{"$chromosome\t100\t$pos3"}++;
								$allgenes{"$chromosome\t1\t$pos1"}++;
								$allgenes{"$chromosome\t500\t$pos2"}++;
								$allgenes{"$chromosome\t100\t$pos3"}++;
								}
							}
						elsif($features{non_coding_genes} =~ /yes/i){
							if($transcript_num == 1){
								&addTotalPC($thisstart, $thisend, $chromosome, \%genesncpc); 
								&addTotalPC($thisstart, $thisend, $chromosome, \%allgenespc); 
								}
							print OUTGNC "$chromosome\t".$gene->stable_id."\t$transcript_num\t$start\t$end\n";
							if($count == 0){ 
								$genesnc{"$chromosome\t1\t$pos1"}++;
								$genesnc{"$chromosome\t500\t$pos2"}++;
								$genesnc{"$chromosome\t100\t$pos3"}++;	
								$allgenes{"$chromosome\t1\t$pos1"}++;
								$allgenes{"$chromosome\t500\t$pos2"}++;
								$allgenes{"$chromosome\t100\t$pos3"}++;
								}
							}
						else{
							if($transcript_num == 1){
								&addTotalPC($thisstart, $thisend, $chromosome, \%genespc); 
								}
							print OUTG "$chromosome\t".$gene->stable_id."\t$transcript_num\t$start\t$end\n";
							if($count == 0){ 
								$genes{"$chromosome\t1\t$pos1"}++;
								$genes{"$chromosome\t500\t$pos2"}++;
								$genes{"$chromosome\t100\t$pos3"}++;
								}
							}
						$count++;
						}
					}
				print OUTGD $gene->stable_id."\t$descrip\t$chromosome\t$transcript_num\t".$gene->external_name."\n";	
				}
			}
		}
		
	# Load the data into the database
	if($features{Genes} =~ /yes/i){
		close OUTG;
		$sth = $dbh->prepare("load data local infile \"data/genes.tmp\" into table genes");
		$sth->execute;
		$sth->finish;
		unlink "data/genes.tmp";
		close OUTGD;
		$sth = $dbh->prepare("load data local infile \"data/genes_descrip.tmp\" into table genes_descrip");
		$sth->execute;
		$sth->finish;
		unlink "data/genes_descrip.tmp";
				
		foreach $key(keys %genes){
			my $pc = &getPC($key, \%genespc);
			print OUTGT "$key\t".$genes{$key}."\t$pc\n";
			}
		close OUTGT;
		$sth = $dbh->prepare("load data local infile \"data/genes_total.tmp\" into table genes_total");
		$sth->execute;
		$sth->finish;
		unlink "data/genes_total.tmp";
		
		foreach $key(keys %allgenes){
			my $pc = &getPC($key, \%allgenespc);
			print OUTGTALL "$key\t".$allgenes{$key}."\t$pc\n";
			}
		close OUTGTALL;
		$sth = $dbh->prepare("load data local infile \"data/allgenes_total.tmp\" into table genes_all_total");
		$sth->execute;
		$sth->finish;
		unlink "data/allgenes_total.tmp";
		}
		
	if($features{Non_coding_genes} =~ /yes/i){
		close OUTGNC;
		$sth = $dbh->prepare("load data local infile \"data/genes_nc.tmp\" into table non_coding_genes");
		$sth->execute;
		$sth->finish;
		unlink "data/genes_nc.tmp";
		
		foreach $key(keys %genesnc){
			my $pc = &getPC($key, \%genesncpc);
			print OUTGNCT "$key\t".$genesnc{$key}."\t$pc\n";
			}
		close OUTGNCT;
		$sth = $dbh->prepare("load data local infile \"data/genes_nc_total.tmp\" into table non_coding_genes_total");
		$sth->execute;
		$sth->finish;
		unlink "data/genes_nc_total.tmp";
		}
	}

sub addTotalPC{

	my($startpos, $endpos, $chrom, $hashpc) =  ($_[0], $_[1], $_[2], $_[3]);
	
	my $thisstartpos = $startpos;
	my $thisendpos = $endpos;
	
	my $pos1 = $startpos / 1000000 + 1;
	$pos1 =~ s/\.\d+//;
	if($startpos < ($pos1 - 1) * 1000000){
		$thisstartpos = ($pos1 - 1) * 1000000;
		}
	if($endpos > $pos1 * 1000000){
		$thisendpos = $pos1 * 1000000; 
		}
	$hashpc->{"$chrom\t1\t$pos1"} += ($thisendpos - $thisstartpos + 1);
	
	$thisstartpos  = $startpos;
	$thisendpos = $endpos;
	my $pos2 = $startpos / 500000 + 1;
	$pos2 =~ s/\.\d+//;
	if($startpos < ($pos2 - 1) * 500000){
		$thisstartpos = ($pos2 - 1) * 500000;
		}
	if($endpos > $pos2 * 500000){
		$thisendpos = $pos2 * 500000; 
		}
	$hashpc->{"$chrom\t500\t$pos2"} += ($thisendpos - $thisstartpos + 1);
	
	$thisstartpos  = $startpos;
	$thisendpos = $endpos;
	my $pos3 = $startpos / 100000 + 1;
	$pos3 =~ s/\.\d+//;
	if($startpos < ($pos3 - 1) * 100000){
		$thisstartpos = ($pos3 - 1) * 100000;
		}
	if($endpos > $pos3 * 100000){
		$thisendpos = $pos3 * 100000; 
		}
	$hashpc->{"$chrom\t100\t$pos3"} += ($thisendpos - $thisstartpos + 1);
	}
	
sub getPC{

	my ($key, $hashpc) = ($_[0], $_[1]);
	
	my($range, $pc);
	($range) = $key =~ /\S+\t(\d+)\t\S+/;
	if($range == 1){
		$pc =  ${$hashpc}{$key} / 1000000 * 100;
		}
	elsif($range == 500){
		$pc =  ${$hashpc}{$key} / 500000 * 100;
		}
	elsif($range == 100){
			$pc = ${$hashpc}{$key} / 100000 * 100;
		}
	($pc) = $pc =~ /(\-*\d+\.*\d{0,2})/ if($pc =~ /\d+\.\d\d+/);
	return $pc;
	}
	
1;
		
	
