# Supplementary material for: Genome Environment Browser (GEB): a dynamic browser for visualising high-throughput experimental data in the context of genome features
Source: BMC Bioinformatics. 2008 Nov 27;9:501. doi: 10.1186/1471-2105-9-501 (PMC2614995; doi:10.1186/1471-2105-9-501)
Supplement: Additional file 3 — An archive of files for the GEB Java display, GEB set up and documentation. This includes all the files mentioned in the manuscript and GEB installation guide, e.g. the Java display file (GEB.jar), the sample configuration file (GEB.ini) and the Perl scripts/modules required to build the dedicated GEB database. Additional file 3 is a zipped archive file. We recommend using gunzip on the Mac (OSX) and Unix/Linux, and WinZip or WinRAR on Windows to open the file. [file 1471-2105-9-501-S3.gz › GEB/Perl/GetRepeats.pm]

package GetRepeats;

require Exporter;
our @ISA = qw(Exporter);
our @EXPORT = qw(getRepeats);
use strict;

sub getRepeats{

	my ($dbh, $registry, $species, $hash, $reps) = (${$_[0]}, ${$_[1]}, $_[2], $_[3], $_[4]);
	
	my ($sth, $ref, $slice_chrom, $slice);
	my ($ensrepeat, $repeat, $repeats, $ref, $pos1, $pos2, $pos3, $key, $range, $pc);
	my ($name, $class, $tempclass, $rstart, $rend, $score, $strand, $start, $end, $temp); 
	my (%rep_files, %totals, %totalspc);
	my (@ensrepeats);
	
	my %hash = %{$hash};
	my @repeats = @{$reps};
	my $other_rep = 0;
	# Check if Other_repeats are required
	foreach(@repeats){
		$other_rep = 1 if(/Other_repeats/i);
		}
	
	# The required adaptors
	my $rfa = $registry->get_adaptor($species, 'Core', 'RepeatFeature');
	my $slice_adaptor = $registry->get_adaptor($species, 'Core', 'Slice');
	
	print "Loading Repeats\n";
	
	for(my $chromosome = 1; $chromosome <= $hash{chromosomes}; $chromosome++){
		
		print "Chromosome $chromosome\n";
		
		foreach $repeat(@repeats){
			$sth = $dbh->prepare("delete from $repeat where chromosome = $chromosome");
			$sth->execute;
			$sth->finish;
			$sth = $dbh->prepare("delete from ".$repeat."_total where chromosome = $chromosome");
			$sth->execute;
			$sth->finish;
			}
		
		undef %rep_files;
		undef %totals;
		$slice_chrom = $chromosome;
		$slice_chrom = "X" if($chromosome == $hash{x} || $chromosome == $hash{X});
		$slice_chrom = "Y" if($chromosome == $hash{y} || $chromosome == $hash{Y});
		
		# Get the chromosome slice and repeats
		$slice = $slice_adaptor->fetch_by_region("chromosome", $slice_chrom);
		@ensrepeats = @{$rfa->fetch_all_by_Slice($slice)};
		
		# Get each required repeat	
		foreach $ensrepeat(@ensrepeats){
			$name = $ensrepeat->display_id;
			$class = $ensrepeat->repeat_consensus->repeat_class;
			$tempclass = $class;
			$tempclass =~ s/\//_/g;
			$rstart = $ensrepeat->hstart;
			$rend = $ensrepeat->hend;
			$score = $ensrepeat->score;
			$strand = $ensrepeat->strand;
			$start = $ensrepeat->start;
			my $corrstart = $start; 
			$end = $ensrepeat->end;
			my $corrend = $end;		
		
			if($strand == -1){
				$temp = $end;
				$end = $start;
				$start = $temp;
				$strand = '-';
				}
			else{
				$strand = '+';
				}
			
			#my $found = 0;	
			my ($thisrepeat, $thisstart, $thisend);
			$repeat = "";
			foreach $thisrepeat(@repeats){
				if($tempclass =~ /$thisrepeat/i){
					$repeat = $thisrepeat;
					#$found = 1;
					last;
					}
				}
			if($repeat !~ /\S+/ && $other_rep == 1){ # Must be Other_repeat
				$repeat = "other_repeats";
				}
			if($repeat =~ /\S+/){ # Want this repeat
				$rep_files{$repeat} .= "$chromosome\t$start\t$end\t$score\t$strand\t$class\t$name\t$rstart\t$rend\n";
				
				$thisstart = $corrstart;
				$thisend = $corrend;
				$pos1 = $corrstart / 1000000 + 1;
				$pos1 =~ s/\.\d+//;
				$totals{$repeat}{"$chromosome\t1\t$pos1"}++;
				if($corrstart < ($pos1 - 1) * 1000000){
					$thisstart = ($pos1 - 1) * 1000000;
					}
				if($corrend > $pos1 * 1000000){
					$thisend = $pos1 * 1000000; 
				}
				$totalspc{$repeat}{"$chromosome\t1\t$pos1"} += ($thisend - $thisstart + 1);
				
				$thisstart  = $corrstart;
				$thisend = $corrend;
				$pos2 = $corrstart / 500000 + 1;
				$pos2 =~ s/\.\d+//;
				$totals{$repeat}{"$chromosome\t500\t$pos2"}++;
				if($corrstart < ($pos2 - 1) * 500000){
					$thisstart = ($pos2 - 1) * 500000;
					}
				if($corrend > $pos2 * 500000){
					$thisend = $pos2 * 500000; 
				}
				$totalspc{$repeat}{"$chromosome\t500\t$pos2"} += ($thisend - $thisstart + 1);
				
				$thisstart = $corrstart;
				$thisend = $corrend;
				$pos3 = $corrstart / 100000 + 1;
				$pos3 =~ s/\.\d+//;
				$totals{$repeat}{"$chromosome\t100\t$pos3"}++;
				if($corrstart < ($pos3 - 1) * 100000){
					$thisstart = ($pos3 - 1) * 100000;
					}
				if($corrend > $pos3 * 100000){
					$thisend = $pos3 * 100000; 
					}
				$totalspc{$repeat}{"$chromosome\t100\t$pos3"} += ($thisend - $thisstart + 1);
				}
			}
		# The repeats hash can get very large so print it out for each chromosome
		foreach $repeat(@repeats){
			open(OUT, ">>data/".$repeat.".tmp") || die $!;
			print OUT $rep_files{$repeat};
			close OUT;
		
			open(OUT, ">>data/".$repeat."_total.tmp") || die $!;
			foreach $key(keys %{$totals{$repeat}}){
				($range) = $key =~ /\S+\t(\d+)\t\S+/;
				if($range == 1){
					$pc =  ${$totalspc{$repeat}}{$key} / 1000000 * 100;
					}
				elsif($range == 500){
					$pc =  ${$totalspc{$repeat}}{$key} / 500000 * 100;
					}
				elsif($range == 100){
					$pc =  ${$totalspc{$repeat}}{$key} / 100000 * 100;
					}
				($pc) = $pc =~ /(\-*\d+\.*\d{0,2})/ if($pc =~ /\d+\.\d\d+/);
				print OUT "$key\t".${$totals{$repeat}}{$key}."\t$pc\n";
				}
			close OUT;
			}
		undef %rep_files;
		undef %totals;
		undef %totalspc;
		}
		
	# Open the required output files	
	my $key;
	foreach $repeat(@repeats){
		
		$sth = $dbh->prepare("load data local infile \"data/$repeat.tmp\" into table $repeat");
		$sth->execute;
		$sth->finish;
		unlink "data/$repeat.tmp";
		
		#open(OUT, ">data/".$repeat."_total.tmp") || die $!;
		#foreach $key(keys %{$totals{$repeat}}){
		#	print OUT "$key\t".${$totals{$repeat}}{$key}."\n";
		#	}
		#close OUT;
		
		$sth = $dbh->prepare("load data local infile \"data/".$repeat."_total.tmp\" into table ".$repeat."_total");
		$sth->execute;
		$sth->finish;
		unlink "data/".$repeat."_total.tmp";	
		}
	}
	
1;
