# Supplementary material for: Genome Environment Browser (GEB): a dynamic browser for visualising high-throughput experimental data in the context of genome features
Source: BMC Bioinformatics. 2008 Nov 27;9:501. doi: 10.1186/1471-2105-9-501 (PMC2614995; doi:10.1186/1471-2105-9-501)
Supplement: Additional file 3 — An archive of files for the GEB Java display, GEB set up and documentation. This includes all the files mentioned in the manuscript and GEB installation guide, e.g. the Java display file (GEB.jar), the sample configuration file (GEB.ini) and the Perl scripts/modules required to build the dedicated GEB database. Additional file 3 is a zipped archive file. We recommend using gunzip on the Mac (OSX) and Unix/Linux, and WinZip or WinRAR on Windows to open the file. [file 1471-2105-9-501-S3.gz › GEB/Perl/createChipArrayTotal.pl]

#!/usr/local/bin/perl

use Config::IniFiles;
use DBI;
use strict;

my ($flag, $species, $probeset, $exp, $pos, $neg, $total, $cfgfile, $version, $chroms);
$pos = 1.4;
$neg = 0.7;
$total = 1;

while ( ($flag = shift @ARGV) && $flag =~ m/^\-?(\S+)/o) {
	if($1 eq 'h'){
   		&showHelp();
		last;
        }
	elsif($1 eq 'i'){
   		$cfgfile = shift @ARGV;
        }
	elsif($1 eq 's'){
   		$species = shift @ARGV;
        }
	elsif($1 eq 'p'){
   		$probeset = shift @ARGV;
        }
	elsif($1 eq 'e'){
   		$exp = shift @ARGV;
        }
	elsif($1 eq 'u'){
   		$pos = shift @ARGV;
        }
	elsif($1 eq 'd'){
   		$neg = shift @ARGV;
        }
	elsif($1 eq 't'){
		my $val = shift @ARGV;
   		$total = 0 if($val =~ /F/i);
        }
	}
	
sub showHelp{
	print "\nOptions are:\n\n-i ini file (default geb_initialise.ini)\n-s Species (eg Mouse_46_36g)\n-p Probeset\n-e experiment\n-u Positive fold cut-off (default = 1.4)\n-d Negative fold cut-off (default = 0.7)\n\n";
	exit(0);
	}

if(-e "geb_initialise.ini"){
	$cfgfile = "geb_initialise.ini";
	}
else{
	$cfgfile = $ARGV[4];
	}

if($cfgfile !~ /\S+/){
	print "An ini file is expected. Default is geb_initialise.ini\n";
	exit(0);
	}

if($species !~ /\S+/){
	print "Species is required\n";
	exit(0);
	}
	
if($probeset !~ /\S+/){
	print "Probeset is required\n";
	exit(0);
	}
	
if($exp !~ /\S+/){
	print "Experiment is required\n";
	exit(0);
	}
	
my $cfg = new Config::IniFiles(-file=>$cfgfile);
if(!$cfg->SectionExists("database")){
	print "Database section required in \"ini\" file\n";
	exit(0);
	}
	
if(!$cfg->SectionExists($species)){
	print "Species section required in $cfgfile for $species\n";
	exit(0);
	}

if($cfg->val($species, "version") > 0){
	$version = $cfg->val($species, "version");
	}
else{
	print "Ensembl version value required in ini file for $species\n";
	exit(0);
	}
	
if($cfg->val($species, "chromosomes") > 0){
	$chroms = $cfg->val($species, "chromosomes");
	}
else{
	print "Chromosomes value required in ini file for $species\n";
	exit(0);
	}

my $host = $cfg->val("database", "host")?$cfg->val("database", "host"):"localhost";
my $port = $cfg->val("database", "port")?$cfg->val("database", "port"):3306;
my $username = $cfg->val("database", "username");
my $password = $cfg->val("database", "password")?$cfg->val("database", "password"):"";

my ($dbh, $ref);
die "Connection failed $!\n" if(!($dbh = DBI->connect("DBI:mysql:geb$species"."_".$version.":$host:$port", $username, $password)));	

# Remove old data
my $sth = $dbh->prepare("delete from chip_chip_exp_total where probeset = \"probeset\" and experiment = \"$exp\"");
$sth->execute;
$sth->finish;

if($total == 1){
	my $sth = $dbh->prepare("delete from chip_chip_probes_total where probeset = \"probeset\"");
	$sth->execute;
	$sth->finish;
	}

my($lpos, $lpos2, $lpos3);#, $lposmax, $lpos2max, $lpos3max);
my(%plus, %min, %probecount, %probecount2, %probecount3);

my $fileprobes = $probeset;
$fileprobes =~ s/\s+/_/g;
open (OUTALL, ">data/".$fileprobes."_all_total.tmp") || die $! if($total == 1);
my $fileexp = $exp;
$fileexp =~ s/\s+/_/g;
open (OUT, ">data/".$fileexp."_total.tmp") || die $!;

for(my $chromosome = 1; $chromosome <= $chroms; $chromosome++){
	undef %probecount;
	undef %probecount2;
	undef %probecount3;
	
	#print "CHROM $chromosome\n";
	$sth = $dbh->prepare("select exp,chromosome_start from chip_chip where chromosome = $chromosome and probeset = \"$probeset\" and experiment = \"$exp\"") ;
	$sth->execute;

	while($ref = $sth->fetchrow_arrayref){
		$lpos = $$ref[1] / 1000000 + 1;
		$lpos =~ s/\.\d+//;
		$probecount{$lpos}++;
		$lpos2 = $$ref[1] / 500000 + 1;
		$lpos2 =~ s/\.\d+//;
		$probecount2{$lpos2}++;
		$lpos3 = $$ref[1] / 100000 + 1;
		$lpos3 =~ s/\.\d+//;
		$probecount3{$lpos3}++;
		if($$ref[0] >= $pos){
			$plus{"$chromosome\t1\t$lpos"}++;
			$plus{"$chromosome\t500\t$lpos2"}++;
			$plus{"$chromosome\t100\t$lpos3"}++;
			}
		elsif($$ref[0] <= $neg){
			$min{"$chromosome\t1\t$lpos"}++;
			$min{"$chromosome\t500\t$lpos2"}++;
			$min{"$chromosome\t100\t$lpos3"}++;
			}
		}
	$sth->finish;

	foreach my $i(keys %probecount){
		print OUTALL "$chromosome\t$probeset\t1\t$i\t$probecount{$i}\n" if($total == 1);
		print OUT "$chromosome\t$probeset\t$exp\t1\t$i\t".$plus{"$chromosome\t1\t$i"}."\t".$min{"$chromosome\t1\t$i"}."\n"; #\t$explus\t$exmin\n";
		}
	foreach my $i(keys %probecount2){
		print OUTALL "$chromosome\t$probeset\t500\t$i\t$probecount2{$i}\n" if($total == 1);
		print OUT "$chromosome\t$probeset\t$exp\t500\t$i\t".$plus{"$chromosome\t500\t$i"}."\t".$min{"$chromosome\t500\t$i"}."\n"; #\t$explus\t$exmin\n";
		}
	foreach my $i(keys %probecount3){
		print OUTALL "$chromosome\t$probeset\t100\t$i\t$probecount3{$i}\n" if($total == 1);
		print OUT "$chromosome\t$probeset\t$exp\t100\t$i\t".$plus{"$chromosome\t100\t$i"}."\t".$min{"$chromosome\t100\t$i"}."\n"; #\t$explus\t$exmin\n";
		}
	}

close OUT;
close OUTALL;

if($total == 1){
	$sth = $dbh->prepare("load data local infile \"data/".$fileprobes."_all_total.tmp\" into table chip_chip_probes_total");
	$sth->execute;
	$sth->finish;
	#unlink "data/".$fileprobes."_all_total.tmp";
	}
	
$sth = $dbh->prepare("load data local infile \"data/".$fileexp."_total.tmp\" into table chip_chip_exp_total");
$sth->execute;
$sth->finish;

#unlink "data/".$fileexp."_total.tmp";
