# Supplementary material for: Genome Environment Browser (GEB): a dynamic browser for visualising high-throughput experimental data in the context of genome features
Source: BMC Bioinformatics. 2008 Nov 27;9:501. doi: 10.1186/1471-2105-9-501 (PMC2614995; doi:10.1186/1471-2105-9-501)
Supplement: Additional file 3 — An archive of files for the GEB Java display, GEB set up and documentation. This includes all the files mentioned in the manuscript and GEB installation guide, e.g. the Java display file (GEB.jar), the sample configuration file (GEB.ini) and the Perl scripts/modules required to build the dedicated GEB database. Additional file 3 is a zipped archive file. We recommend using gunzip on the Mac (OSX) and Unix/Linux, and WinZip or WinRAR on Windows to open the file. [file 1471-2105-9-501-S3.gz › GEB/Perl/initialiseGEB.pl]

#!/usr/local/bin/perl

use lib "/usr/biosoft/perl_mods/ensembl/current/ensembl/modules";
use lib "/usr/biosoft/perl_mods/ensembl/current/ensembl-external/modules";

use Bio::EnsEMBL::Gene;
use Bio::EnsEMBL::DBSQL::DBAdaptor;
use Bio::EnsEMBL::Registry;

use Config::IniFiles;
use CreateDB;
use GetChromData;
use GetFeatures;
use GetRepeats;
use DBI;
use strict;

my $cfgfile;

use strict;

my ($flag, $species, $exp, $pos, $neg, $cfgfile);

while ( ($flag = shift @ARGV) && $flag =~ m/^\-?(\S+)/o) {
	if($1 eq 'c'){
   		$cfgfile = shift @ARGV;
        }
	}

if($cfgfile !~ /\S+/ && -e "geb_initialise.ini"){
	$cfgfile = "geb_initialise.ini";
	}
elsif($cfgfile !~ /\S+/){
	print "An ini file is expected. Default is geb_initialise.ini\n";
	exit(0);
	}
	
if(!(-e $cfgfile)){
	print "The ini file $cfgfile does not exist\n";
	exit(0);
	}
	
my $cfg = new Config::IniFiles(-file=>$cfgfile);

if(!$cfg->SectionExists("database")){
	print "Database section required in \"ini\" file\n";
	exit(0);
	}

my $host = $cfg->val("database", "host")?$cfg->val("database", "host"):"localhost";
my $port = $cfg->val("database", "port")?$cfg->val("database", "port"):3306;
my $username = $cfg->val("database", "username");
my $password = $cfg->val("database", "password")?$cfg->val("database", "password"):"";

my @sections = $cfg->Sections;
my (@species, @sp_hash_refs, @parameters);

# Create array of species
foreach(@sections){
	if(!/database/i && !/^repeats/i && !/^features/i && !/^microarray/i){
		push(@species, $_);
		}
	}

# Create hashes of species values and store in array
# The order of the hashes will be the same as the species array
# so can be retrieved in correct order
my($param, $val, $sp, $feature);
my(%repeats_hash, %features_hash, %microarray_hash);	
my(@reps);
foreach $sp(@species){
	
	if(!$cfg->SectionExists($sp)){
		print "Species section required in $cfgfile for $sp\n";
		exit(0);
		}

	elsif(!$cfg->val($sp, "chromosomes") > 0){
		print "Chromosomes value required in $cfgfile for $sp\n";
		exit(0);
		}
		
	elsif($cfg->val($sp, "version") !~ /\S+/){
		print "Ensembl version value required in $cfgfile for $sp\n";
		exit(0);
		}
	
	@parameters = $cfg->Parameters($sp);
	my %hash;
	foreach $param(@parameters){
		$val = $cfg->val($sp, $param);
		$param = lc($param);
		$hash{$param} = $val;
		}
	push(@sp_hash_refs,\%hash);
	
	if($cfg->SectionExists("features_$sp")){
		@parameters = $cfg->Parameters("features_$sp");
		my %hash_feat;
		foreach $param(@parameters){
			$val = $cfg->val("features_$sp", $param);
			$param = lc($param);
			$hash_feat{$param} = $val;
			}
		$features_hash{$sp} = \%hash_feat;
		}
	if($cfg->SectionExists("repeats_$sp")){
		@parameters = $cfg->Parameters("repeats_$sp");
		# Repeats need to be ordered
		@reps = ();
		foreach $param(@parameters){
			$val = $cfg->val("repeats_$sp", $param);
			$param = lc($param);
			if($val =~ /yes/i){
				$param =~ s/\//_/g; # Table is created from repeat name and cannot have LINE/L1
				push(@reps, $param);
				}
			}
		$repeats_hash{$sp} = \@reps;
		}
	if($cfg->SectionExists("microarray_$sp")){
		@parameters = $cfg->Parameters("microarray_$sp");
		my %hash_array;
		foreach $param(@parameters){
			$val = $cfg->val("microarray_$sp", $param);
			$param = lc($param);
			$hash_array{$param} = $val;
			}
		$microarray_hash{$sp} = \%hash_array;
		}
	}
	
my %hash;
my $key;
my $count;

# First create the databases
my $dbh;
die "Connetion failed $!\n" if(!($dbh = DBI->connect("DBI:mysql::$host:$port", "$username", "$password")));

$count = 0;
foreach $sp(@sp_hash_refs){
	%hash = %{$sp};
	if($hash{create} =~ /yes/i && $hash{new_db} =~ /yes/i){
		createDB(\$dbh, $species[$count]."_".$hash{version}, $features_hash{$species[$count]}, $repeats_hash{$species[$count]}, $microarray_hash{$species[$count]});
		}
	$count++;
	}

$dbh->disconnect();
	
# Now populate them
# Connect to ensembl

my $registry = 'Bio::EnsEMBL::Registry';

$registry->load_registry_from_db(
    -host => 'ensembldb.ensembl.org',
    -user => 'anonymous'
);

$count = 0;
foreach $sp(@sp_hash_refs){
	%hash = %{$sp};
	if($hash{create} =~ /yes/i){
		print "Creating GEB for $species[$count]\n";
	
		# Connect to correct GEB database
		die "Connetion failed $!\n" if(!($dbh = DBI->connect("DBI:mysql:geb$species[$count]"."_".$hash{version}.":$host:$port", "$username", "$password")));
		
		getData(\$dbh, \$registry, $species[$count], \%hash, $features_hash{$species[$count]});
		# Now do all the features for each chromosome
		foreach $feature(keys %{$features_hash{$species[$count]}}){
			next if($feature =~ /\bgenes\b/ || $feature =~ /\bnon_coding_genes\b/);
			if(${$features_hash{$species[$count]}}{$feature} =~ /yes/i){
				getFeature(\$dbh, \$registry, $species[$count], \%hash, $feature);
				}
			}
		# Now the repeats
		getRepeats(\$dbh, \$registry, $species[$count], \%hash, $repeats_hash{$species[$count]});
		}
		
	$count++;
	$dbh->disconnect();
	#$ensdb->disconnect;
	}
	
print "*** Completed ***\n"; 
		
