# Supplementary material for: Genome Environment Browser (GEB): a dynamic browser for visualising high-throughput experimental data in the context of genome features
Source: BMC Bioinformatics. 2008 Nov 27;9:501. doi: 10.1186/1471-2105-9-501 (PMC2614995; doi:10.1186/1471-2105-9-501)
Supplement: Additional file 3 — An archive of files for the GEB Java display, GEB set up and documentation. This includes all the files mentioned in the manuscript and GEB installation guide, e.g. the Java display file (GEB.jar), the sample configuration file (GEB.ini) and the Perl scripts/modules required to build the dedicated GEB database. Additional file 3 is a zipped archive file. We recommend using gunzip on the Mac (OSX) and Unix/Linux, and WinZip or WinRAR on Windows to open the file. [file 1471-2105-9-501-S3.gz › GEB/Perl/geb_initialise.ini]

[database]
host = HOSTNAME
port = 3306
username = USERNAME
password = PASSWORD

[human]
create = no 
new_db = no 
name = homo_sapiens
version = 50_36i
chromosomes = 24 
X = 23
Y = 24 

[features_human]
Genes = yes
Non_coding_genes = yes
CpG = yes

[repeats_human]
LINE/L1 = yes
LINE = yes
SINE = yes
LTR = yes
Other_repeats = yes

[microarray_human]
expression = yes
chip_chip = yes

[mouse]
create = no 
new_db = no
name = mus_musculus
version = 50_37c
chromosomes = 21 
X = 20
Y = 21 

[features_mouse]
Genes = yes
Non_coding_genes = yes
CpG = yes

[repeats_mouse]
LINE/L1 = yes
LINE = yes
SINE = yes
LTR = yes
Other_repeats = yes

[microarray_mouse]
expression = yes
chip_chip = yes
