# Supplementary material for: Genome Environment Browser (GEB): a dynamic browser for visualising high-throughput experimental data in the context of genome features
Source: BMC Bioinformatics. 2008 Nov 27;9:501. doi: 10.1186/1471-2105-9-501 (PMC2614995; doi:10.1186/1471-2105-9-501)
Supplement: Additional file 3 — An archive of files for the GEB Java display, GEB set up and documentation. This includes all the files mentioned in the manuscript and GEB installation guide, e.g. the Java display file (GEB.jar), the sample configuration file (GEB.ini) and the Perl scripts/modules required to build the dedicated GEB database. Additional file 3 is a zipped archive file. We recommend using gunzip on the Mac (OSX) and Unix/Linux, and WinZip or WinRAR on Windows to open the file. [file 1471-2105-9-501-S3.gz › GEB/geb.ini]

[database]
host = db-bss.lesc.doc.ic.ac.uk
port = 3306
username = geb_guest
password = geb_guest

[colours]
Genes = green
Non_coding_genes = green
CpG = magenta
UTR5 = black
ORF1 = brown
ORF2 = blue
UTR3 = red
High_LINE = cyan
LINE/L1 = yellow
LINE = orange
SINE = grey
LTR = white
Other_repeats = black
LINE_Full = cyan

[species]
human_50_36i_demo = yes
mouse_46_36g_demo = yes

[human_50_36i_demo]
chromosomes = 24
x = 23
y = 24
name = Homo_sapiens

[features_human_50_36i_demo]
Genes = 2
Non_coding_genes = 2
CpG = 1

[repeats_human_50_36i_demo]
LINE/L1 = 2
LINE = 2
SINE = 2
LTR = 2
Other_repeats = 2

[lengths_human_50_36i_demo]

[microarray_human_50_36i_demo]

[mouse_46_36g_demo]
chromosomes = 21
x = 20
y = 21
name = Mus_musculus

[features_mouse_46_36g_demo]
Genes = 2
Non_coding_genes = 2
CpG = 1
UTR5 = 2
ORF1 = 2
ORF2 = 2
UTR3 = 2
LINE_Full = 2

[repeats_mouse_46_36g_demo]
LINE/L1 = 2
LINE = 2
SINE = 2
LTR = 2
Other_repeats = 2

[lengths_mouse_46_36g_demo]
UTR5 = 1030
ORF1 = 1016
ORF2 = 3293
UTR3 = 2475

[microarray_mouse_46_36g_demo]
expression = yes
expression_pos = 1.1
expression_neg = 0.9
chip_chip = yes
chip_chip_pos = 1.1
chip_chip_neg = 0.9
